# Supplementary material for: Antiviral Compounds Screening Targeting HBx Protein of the Hepatitis B Virus
Source: Int J Mol Sci. 2022 Oct 10;23(19):12015. doi: 10.3390/ijms231912015 (PMC9569680; doi:10.3390/ijms231912015)
Supplement: Supplementary file 1 [file ijms-23-12015-s001.zip]

Archive with 1 entries (1 files):
- ijms-1940271-supplementary.pdf
